# Supplementary material for: Research note: Spatial and temporal distribution of poultry red mite infestations in non-caged barn and free-range laying hen systems
Source: Poult Sci. 2026 Mar 17;105(6):106793. doi: 10.1016/j.psj.2026.106793 (PMC13068535; doi:10.1016/j.psj.2026.106793)
Supplement: Supplementary file 6 [file mmc6.xlsx]

## Sheet: Heatmaps
Figure S5. Heatmaps of poultry red mite (PRM) trap locations with associated environmental parameters and mite trap weights in B‑I (barn), D-I (free-range), and E-III. (indoor with covered outdoor range) houses
Description of supplementary heatmaps (Farms B‑I, D‑I, and E‑III)
Heatmaps were generated for the three houses testing positive for mites, showing trap‑level environmental parameters (temperature, RH, NH₃, CO₂) alongside mite trap weights. These visualizations allow an overview of variation between trap locations within each house.
Values that fell outside the standards for Dekalb White hens in alternative housing systems are highlighted in bold for clarity (Hendrix Genetics, 2020).
Climate thresholds followed the Dekalb White Product Guide: an indoor temperature of 18–22 °C, relative humidity of 60–70%, ammonia (NH₃) concentrations ≤ 20 ppm, and carbon dioxide (CO₂) concentrations ≤ 2,500 ppm (Hendrix Genetics, 2020).
B-I (barn)									D-I (free-range)										E-III (indoor with covered outdoor range)
Mite Trap Locations (Numbers indicate trap IDs, Manure conveyor at top, entrance at bottom-right)									Mite Trap Locations (Numbers indicate trap IDs, Manure conveyor at top, entrance at bottom-right)										Mite Trap Locations (Numbers indicate trap IDs, Manure conveyor at top, entrance at bottom-right)
	Manure conveyor										Manure conveyor									Manure conveyor
	16	15	6	5						outdoor range				10						8			3	Outdoor range
	17	14	7	4							1		9								7	4
	18	13	8	3								2		8						9			2
	19	12	9	2							3		7								6	5
	20	11	10	1								4		6						10			1
				entrance							5
														entrance									entrance
Mite weights (mg) across trap locations									Mite weights (mg) across trap locations										Mite weights (mg) across trap locations
	Manure conveyor										Manure conveyor									Manure conveyor
	1382.8	2396	2712.9	77.8						outdoor range				52.6						0			7.6	Outdoor range
	2371.2	2467.5	2095.3	354.7							0		0.3								0.7	4.2
	3067.7	1912.7	3002.3	95.9								2.4		1.1						0			0.8
	3155	2879.1	2241.1	2164							4.2		17.1								0	0
	2679.4	935.8	2431.7	18.7								0.5		28.2						0			231.5
				entrance							412.2
														entrance									entrance
Carbon dioxide (CO₂) across trap locations
	Manure conveyor
	1250	1298	1326	1384					Carbon dioxide (CO₂) across trap locations										Carbon dioxide (CO₂) across trap locations
	1301	1220	1290	1335							Manure conveyor									Manure conveyor
	1139	1140	1176	1262						outdoor range										1897			1982	Outdoor range
	1076	1135	1050	1122							727		1282								NA	2317
	917	1000	925	832								607		759						2110			1600
				entrance							1251		946								2024	NA
												994		968						NA			1575
Temperature (°C) across trap locations											681
	Manure conveyor													entrance									entrance
	24	23.9	24.6	24.4
	23.7	23.4	24.3	24					Temperature (°C) across trap locations										Temperature (°C) across trap locations
	23.1	22.9	24	23.5							Manure conveyor									Manure conveyor
	22.9	22.9	23.8	22.9						outdoor range										21.3			22.4	Outdoor range
	32.6	22	22.9	22.6							19.7		20.8								NA	22.1
				entrance								17		19.9						22.2			18.9
											19.7		20.2								21.3	NA
Relative humidity (rH) across trap locations												19.4		20.8						NA			15.9
	Manure conveyor										19.8
	73.3	73.1	71.3	73.5										entrance									entrance
	74.8	73.4	71	74.6
	74.3	73.5	70.5	74.7					Relative humidity (rH) across trap locations										Relative humidity (rH) across trap locations
	76	74	70.8	74.6							Manure conveyor									Manure conveyor
	73	73.1	71.3	71.4						outdoor range										67.8			63.6	Outdoor range
				entrance							53.3		65.1								NA	60.1
												59.7		59.2						65.4			78.5
	Notes:										70.3		62.1								66.4	NA
	NH3											63.5		59.6						NA			72.2
	not applicable due to equipment malfunction										57
														entrance									entrance
									Ammonia (NH3) levels across trap locations										Ammonia (NH3) levels across trap locations
											Manure conveyor									Manure conveyor
										outdoor range										20			30	Outdoor range
											10		10								NA	20
												5		7						20			NA
											11		20								20	NA
												25		5						NA			10
											5
														entrance									entrance

## Sheet: Legend
Figure S5. Heatmaps of poultry red mite (PRM) trap locations with associated environmental parameters and mite trap weights in B‑I (barn), D-I (free-range), and E-III. (indoor with covered outdoor range) houses
Column descriptions:
CO₂ (ppm): Indoor carbon dioxide concentration (parts per million) measured at the trap location.
Relative humidity (%): Indoor relative humidity at the trap location.
Indoor temperature (°C): Indoor temperature at the trap location.
NH₃ (ppm): Indoor ammonia concentration (parts per million) measured at the trap location.
Mite trap location: Trap placed on locations in house (1–20).
Mite weight (mg): Weight (mg) of mites collected in each trap.
Notes:
1. NA = data not available, primarily due to equipment malfunction or data logger errors.
2. Each row corresponds to a single trap location during sampling of positive farms in the cross-sectional study.
3. Data are ordered by trap number (1–20).
