# Supplementary material for: Research note: Spatial and temporal distribution of poultry red mite infestations in non-caged barn and free-range laying hen systems
Source: Poult Sci. 2026 Mar 17;105(6):106793. doi: 10.1016/j.psj.2026.106793 (PMC13068535; doi:10.1016/j.psj.2026.106793)
Supplement: Supplementary file 7 [file mmc7.xlsx]

## Sheet: Raw data
Table S1. Visual monitoring scores (0–4) and corresponding poultry red mite (PRM) trap weights (mg) at trap level across all houses and sampling dates.
Cross-sectional study
House	Farming practice	Date	Trap	Mite weight (mg)	Visual score
B_I	Barn	2023-10-12	1	18.7	3
B_I	Barn	2023-10-12	2	2164	3
B_I	Barn	2023-10-12	3	95.9	4
B_I	Barn	2023-10-12	4	354.7	4
B_I	Barn	2023-10-12	5	77.8	4
B_I	Barn	2023-10-12	6	2712.9	4
B_I	Barn	2023-10-12	7	2095.3	4
B_I	Barn	2023-10-12	8	3002.3	4
B_I	Barn	2023-10-12	9	2241.1	4
B_I	Barn	2023-10-12	10	2431.7	3
B_I	Barn	2023-10-12	11	935.8	4
B_I	Barn	2023-10-12	12	2879.1	4
B_I	Barn	2023-10-12	13	1912.7	3
B_I	Barn	2023-10-12	14	2467.5	3
B_I	Barn	2023-10-12	15	2396	4
B_I	Barn	2023-10-12	16	1382.8	4
B_I	Barn	2023-10-12	17	2371.2	4
B_I	Barn	2023-10-12	18	3067.7	3
B_I	Barn	2023-10-12	19	3155	4
B_I	Barn	2023-10-12	20	2679.4	4
C_I	Organic	2023-10-26	1	0	0
C_I	Organic	2023-10-26	2	0	0
C_I	Organic	2023-10-26	3	0	0
C_I	Organic	2023-10-26	4	0	0
C_I	Organic	2023-10-26	5	0	0
C_I	Organic	2023-10-26	15	0	0
C_I	Organic	2023-10-26	7	0	0
C_I	Organic	2023-10-26	8	0	0
C_I	Organic	2023-10-26	9	0	0
C_I	Organic	2023-10-26	10	0	0
D_I	Organic	2023-11-08	1	0	4
D_I	Organic	2023-11-08	2	2.4	0
D_I	Organic	2023-11-08	3	4.2	0
D_I	Organic	2023-11-08	4	0.5	0
D_I	Organic	2023-11-08	5	412.2	4
D_I	Organic	2023-11-08	6	28.2	4
D_I	Organic	2023-11-08	7	17.1	4
D_I	Organic	2023-11-08	8	1.1	0
D_I	Organic	2023-11-08	9	0.3	4
D_I	Organic	2023-11-08	10	52.6	4
E_I	Barn	2023-11-22	1	0	0
E_I	Barn	2023-11-22	2	0	0
E_I	Barn	2023-11-22	3	0	0
E_I	Barn	2023-11-22	4	0	0
E_I	Barn	2023-11-22	5	0	0
E_I	Barn	2023-11-22	6	0	0
E_I	Barn	2023-11-22	7	0	0
E_I	Barn	2023-11-22	8	0	0
E_I	Barn	2023-11-22	9	0	0
E_I	Barn	2023-11-22	10	0	0
E_II	Barn	2023-11-22	1	0	0
E_II	Barn	2023-11-22	2	0	0
E_II	Barn	2023-11-22	3	0	0
E_II	Barn	2023-11-22	4	0	0
E_II	Barn	2023-11-22	5	0	0
E_II	Barn	2023-11-22	6	0	0
E_II	Barn	2023-11-22	7	0	0
E_II	Barn	2023-11-22	8	0	0
E_II	Barn	2023-11-22	9	0	0
E_II	Barn	2023-11-22	10	0	0
E_III	Barn	2023-11-22	1	231.5	0
E_III	Barn	2023-11-22	2	0.8	0
E_III	Barn	2023-11-22	3	7.6	0
E_III	Barn	2023-11-22	4	4.2	0
E_III	Barn	2023-11-22	5	0	3
E_III	Barn	2023-11-22	6	0	0
E_III	Barn	2023-11-22	7	0.7	0
E_III	Barn	2023-11-22	8	0	0
E_III	Barn	2023-11-22	9	0	3
E_III	Barn	2023-11-22	10	0	0
Longitudinal study
House		Date	Trap	Mite weight (mg)	Visual score
A_II	Free-range	2024-03-22	1	0.3	0
A_II	Free-range	2024-03-22	2	3.5	2
A_II	Free-range	2024-03-22	3	5.2	3
A_II	Free-range	2024-03-22	4	0	2
A_II	Free-range	2024-03-22	5	0.5	2
A_II	Free-range	2024-03-22	6	0.1	2
A_II	Free-range	2024-03-22	7	0.2	2
A_II	Free-range	2024-03-22	8	0	0
A_II	Free-range	2024-03-22	9	0	0
A_II	Free-range	2024-03-22	10	0.5	0
A_II	Free-range	2024-03-22	11	0.4	2
A_II	Free-range	2024-03-22	12	1.1	0
A_II	Free-range	2024-03-22	13	0.5	0
A_II	Free-range	2024-03-22	14	2.3	0
A_II	Free-range	2024-03-22	15	0	0
A_II	Free-range	2024-03-22	16	0	0
A_II	Free-range	2024-03-22	17	0	0
A_II	Free-range	2024-03-22	18	1.3	0
A_II	Free-range	2024-03-22	19	0	4
A_II	Free-range	2024-03-22	20	0	4
A_II	Free-range	2024-04-03	1	2.6	2
A_II	Free-range	2024-04-03	2	2.4	3
A_II	Free-range	2024-04-03	3	20.5	4
A_II	Free-range	2024-04-03	4	24.5	1
A_II	Free-range	2024-04-03	5	1.5	1
A_II	Free-range	2024-04-03	6	1.5	3
A_II	Free-range	2024-04-03	7	4.6	3
A_II	Free-range	2024-04-03	8	1.4	1
A_II	Free-range	2024-04-03	9	0.2	1
A_II	Free-range	2024-04-03	10	1	3
A_II	Free-range	2024-04-03	11	0.6	3
A_II	Free-range	2024-04-03	12	3.4	2
A_II	Free-range	2024-04-03	13	4	1
A_II	Free-range	2024-04-03	14	3.3	2
A_II	Free-range	2024-04-03	15	0.3	2
A_II	Free-range	2024-04-03	16	0.4	1
A_II	Free-range	2024-04-03	17	0.2	1
A_II	Free-range	2024-04-03	18	0.4	4
A_II	Free-range	2024-04-03	19	0.6	4
A_II	Free-range	2024-04-03	20	0.2	4
A_II	Free-range	2024-04-17	1	17	NA
A_II	Free-range	2024-04-17	2	33.1	NA
A_II	Free-range	2024-04-17	3	234.1	NA
A_II	Free-range	2024-04-17	4	24.5	NA
A_II	Free-range	2024-04-17	5	1.2	NA
A_II	Free-range	2024-04-17	6	6.8	NA
A_II	Free-range	2024-04-17	7	18.5	NA
A_II	Free-range	2024-04-17	8	11.3	NA
A_II	Free-range	2024-04-17	9	0.7	NA
A_II	Free-range	2024-04-17	10	20.7	NA
A_II	Free-range	2024-04-17	11	0.6	NA
A_II	Free-range	2024-04-17	12	4.9	NA
A_II	Free-range	2024-04-17	13	5.8	NA
A_II	Free-range	2024-04-17	14	8.5	NA
A_II	Free-range	2024-04-17	15	33.4	NA
A_II	Free-range	2024-04-17	16	2.9	NA
A_II	Free-range	2024-04-17	17	1.2	NA
A_II	Free-range	2024-04-17	18	14.5	NA
A_II	Free-range	2024-04-17	19	0.5	NA
A_II	Free-range	2024-04-17	20	1.2	NA
A_II	Free-range	2024-05-01	1	6.2	NA
A_II	Free-range	2024-05-01	2	76.4	NA
A_II	Free-range	2024-05-01	3	92.4	NA
A_II	Free-range	2024-05-01	4	63.2	NA
A_II	Free-range	2024-05-01	5	4.8	NA
A_II	Free-range	2024-05-01	6	6.6	NA
A_II	Free-range	2024-05-01	7	5.6	NA
A_II	Free-range	2024-05-01	8	3.3	NA
A_II	Free-range	2024-05-01	9	1.2	NA
A_II	Free-range	2024-05-01	10	13.8	NA
A_II	Free-range	2024-05-01	11	2.2	NA
A_II	Free-range	2024-05-01	12	9.7	NA
A_II	Free-range	2024-05-01	13	4.3	NA
A_II	Free-range	2024-05-01	14	15.3	NA
A_II	Free-range	2024-05-01	15	60.9	NA
A_II	Free-range	2024-05-01	16	0.9	NA
A_II	Free-range	2024-05-01	17	0.8	NA
A_II	Free-range	2024-05-01	18	46.6	NA
A_II	Free-range	2024-05-01	19	0.3	NA
A_II	Free-range	2024-05-01	20	10.7	NA
A_II	Free-range	2024-05-24	1	0	NA
A_II	Free-range	2024-05-24	2	0	NA
A_II	Free-range	2024-05-24	3	0	NA
A_II	Free-range	2024-05-24	4	0	NA
A_II	Free-range	2024-05-24	5	0	NA
A_II	Free-range	2024-05-24	6	0	NA
A_II	Free-range	2024-05-24	7	0	NA
A_II	Free-range	2024-05-24	8	0	NA
A_II	Free-range	2024-05-24	9	0	NA
A_II	Free-range	2024-05-24	10	0	NA
A_II	Free-range	2024-05-24	11	0	NA
A_II	Free-range	2024-05-24	12	0	NA
A_II	Free-range	2024-05-24	13	0	NA
A_II	Free-range	2024-05-24	14	0	NA
A_II	Free-range	2024-05-24	15	0	NA
A_II	Free-range	2024-05-24	16	0	NA
A_II	Free-range	2024-05-24	17	0	NA
A_II	Free-range	2024-05-24	18	0	NA
A_II	Free-range	2024-05-24	19	0	NA
A_II	Free-range	2024-05-24	20	0	NA
A_II	Free-range	2024-06-14	1	0	NA
A_II	Free-range	2024-06-14	2	0	NA
A_II	Free-range	2024-06-14	3	0	NA
A_II	Free-range	2024-06-14	4	0	NA
A_II	Free-range	2024-06-14	5	0	NA
A_II	Free-range	2024-06-14	6	0	NA
A_II	Free-range	2024-06-14	7	0	NA
A_II	Free-range	2024-06-14	8	0	NA
A_II	Free-range	2024-06-14	9	0	NA
A_II	Free-range	2024-06-14	10	0	NA
A_II	Free-range	2024-06-14	11	0	NA
A_II	Free-range	2024-06-14	12	0	NA
A_II	Free-range	2024-06-14	13	0	NA
A_II	Free-range	2024-06-14	14	0	NA
A_II	Free-range	2024-06-14	15	0	NA
A_II	Free-range	2024-06-14	16	0	NA
A_II	Free-range	2024-06-14	17	0	NA
A_II	Free-range	2024-06-14	18	0	NA
A_II	Free-range	2024-06-14	19	0	NA
A_II	Free-range	2024-06-14	20	0	NA
A_II	Free-range	2024-06-26	1	0	NA
A_II	Free-range	2024-06-26	2	0	NA
A_II	Free-range	2024-06-26	3	0	NA
A_II	Free-range	2024-06-26	4	0	NA
A_II	Free-range	2024-06-26	5	0	NA
A_II	Free-range	2024-06-26	6	0	NA
A_II	Free-range	2024-06-26	7	0	NA
A_II	Free-range	2024-06-26	8	0	NA
A_II	Free-range	2024-06-26	9	0	NA
A_II	Free-range	2024-06-26	10	0	NA
A_II	Free-range	2024-06-26	11	0	NA
A_II	Free-range	2024-06-26	12	0	NA
A_II	Free-range	2024-06-26	13	0	NA
A_II	Free-range	2024-06-26	14	0	NA
A_II	Free-range	2024-06-26	15	0	NA
A_II	Free-range	2024-06-26	16	0	NA
A_II	Free-range	2024-06-26	17	0	NA
A_II	Free-range	2024-06-26	18	0	NA
A_II	Free-range	2024-06-26	19	0	NA
A_II	Free-range	2024-06-26	20	0	NA
A_II	Free-range	2024-07-24	1	0	NA
A_II	Free-range	2024-07-24	2	0	NA
A_II	Free-range	2024-07-24	3	0	NA
A_II	Free-range	2024-07-24	4	0	NA
A_II	Free-range	2024-07-24	5	0	NA
A_II	Free-range	2024-07-24	6	0	NA
A_II	Free-range	2024-07-24	7	0	NA
A_II	Free-range	2024-07-24	8	0	NA
A_II	Free-range	2024-07-24	9	0	NA
A_II	Free-range	2024-07-24	10	0	NA
A_II	Free-range	2024-07-24	11	0	NA
A_II	Free-range	2024-07-24	12	0	NA
A_II	Free-range	2024-07-24	13	0	NA
A_II	Free-range	2024-07-24	14	0	NA
A_II	Free-range	2024-07-24	15	0	NA
A_II	Free-range	2024-07-24	16	0	NA
A_II	Free-range	2024-07-24	17	0	NA
A_II	Free-range	2024-07-24	18	0	NA
A_II	Free-range	2024-07-24	19	0	NA
A_II	Free-range	2024-07-24	20	0	NA
A_II	Free-range	2024-08-14	1	0	NA
A_II	Free-range	2024-08-14	2	0	NA
A_II	Free-range	2024-08-14	3	0	NA
A_II	Free-range	2024-08-14	4	0	NA
A_II	Free-range	2024-08-14	5	0	NA
A_II	Free-range	2024-08-14	6	0	NA
A_II	Free-range	2024-08-14	7	0	NA
A_II	Free-range	2024-08-14	8	0	NA
A_II	Free-range	2024-08-14	9	0	NA
A_II	Free-range	2024-08-14	10	0	NA
A_II	Free-range	2024-08-14	11	0	NA
A_II	Free-range	2024-08-14	12	0	NA
A_II	Free-range	2024-08-14	13	0	NA
A_II	Free-range	2024-08-14	14	0	NA
A_II	Free-range	2024-08-14	15	0	NA
A_II	Free-range	2024-08-14	16	0	NA
A_II	Free-range	2024-08-14	17	0	NA
A_II	Free-range	2024-08-14	18	0	NA
A_II	Free-range	2024-08-14	19	0	NA
A_II	Free-range	2024-08-14	20	0	NA
A_II	Free-range	2024-08-29	1	2.9	3
A_II	Free-range	2024-08-29	2	0	0
A_II	Free-range	2024-08-29	3	0	0
A_II	Free-range	2024-08-29	4	0	0
A_II	Free-range	2024-08-29	5	0	0
A_II	Free-range	2024-08-29	6	0	0
A_II	Free-range	2024-08-29	7	0	0
A_II	Free-range	2024-08-29	8	0	0
A_II	Free-range	2024-08-29	9	0	2
A_II	Free-range	2024-08-29	10	0	0
A_II	Free-range	2024-08-29	11	0	0
A_II	Free-range	2024-08-29	12	0	0
A_II	Free-range	2024-08-29	13	0	0
A_II	Free-range	2024-08-29	14	0	0
A_II	Free-range	2024-08-29	15	0	0
A_II	Free-range	2024-08-29	16	0	2
A_II	Free-range	2024-08-29	17	0	0
A_II	Free-range	2024-08-29	18	0	0
A_II	Free-range	2024-08-29	19	0	0
A_II	Free-range	2024-08-29	20	0	0
A_II	Free-range	2024-09-20	1	252.8	3
A_II	Free-range	2024-09-20	2	2.1	0
A_II	Free-range	2024-09-20	3	0.4	0
A_II	Free-range	2024-09-20	4	1	0
A_II	Free-range	2024-09-20	5	0	0
A_II	Free-range	2024-09-20	6	0	0
A_II	Free-range	2024-09-20	7	0	0
A_II	Free-range	2024-09-20	8	0	0
A_II	Free-range	2024-09-20	9	0	2
A_II	Free-range	2024-09-20	10	0	0
A_II	Free-range	2024-09-20	11	0	0
A_II	Free-range	2024-09-20	12	0	0
A_II	Free-range	2024-09-20	13	0	0
A_II	Free-range	2024-09-20	14	0	0
A_II	Free-range	2024-09-20	15	0.3	0
A_II	Free-range	2024-09-20	16	0.2	0
A_II	Free-range	2024-09-20	17	1.2	0
A_II	Free-range	2024-09-20	18	0	0
A_II	Free-range	2024-09-20	19	1.5	0
A_II	Free-range	2024-09-20	20	0	0
A_II	Free-range	2024-10-09	1	473.4	4
A_II	Free-range	2024-10-09	2	143.7	4
A_II	Free-range	2024-10-09	3	83.8	2
A_II	Free-range	2024-10-09	4	43.1	3
A_II	Free-range	2024-10-09	5	0.1	0
A_II	Free-range	2024-10-09	6	2.9	0
A_II	Free-range	2024-10-09	7	3.4	2
A_II	Free-range	2024-10-09	8	2.5	2
A_II	Free-range	2024-10-09	9	1	3
A_II	Free-range	2024-10-09	10	1.3	3
A_II	Free-range	2024-10-09	11	0.2	1
A_II	Free-range	2024-10-09	12	1	1
A_II	Free-range	2024-10-09	13	1.1	1
A_II	Free-range	2024-10-09	14	4.1	1
A_II	Free-range	2024-10-09	15	5.5	2
A_II	Free-range	2024-10-09	16	2.9	0
A_II	Free-range	2024-10-09	17	0.7	0
A_II	Free-range	2024-10-09	18	3.4	0
A_II	Free-range	2024-10-09	19	121.5	0
A_II	Free-range	2024-10-09	20	3.1	0
A_I	Barn	2024-03-22	1	0	0
A_I	Barn	2024-03-22	2	0	0
A_I	Barn	2024-03-22	3	0	0
A_I	Barn	2024-03-22	4	0	0
A_I	Barn	2024-03-22	5	0	0
A_I	Barn	2024-03-22	6	0	0
A_I	Barn	2024-03-22	7	0	0
A_I	Barn	2024-03-22	8	0	0
A_I	Barn	2024-03-22	9	0	0
A_I	Barn	2024-03-22	10	0	0
A_I	Barn	2024-04-03	1	0	0
A_I	Barn	2024-04-03	2	0	0
A_I	Barn	2024-04-03	3	0.1	0
A_I	Barn	2024-04-03	4	0	0
A_I	Barn	2024-04-03	5	0	0
A_I	Barn	2024-04-03	6	0	0
A_I	Barn	2024-04-03	7	0	0
A_I	Barn	2024-04-03	8	0	0
A_I	Barn	2024-04-03	9	0	0
A_I	Barn	2024-04-03	10	0	0
A_I	Barn	2024-04-17	1	0	NA
A_I	Barn	2024-04-17	2	0	NA
A_I	Barn	2024-04-17	3	0	NA
A_I	Barn	2024-04-17	4	0	NA
A_I	Barn	2024-04-17	5	0	NA
A_I	Barn	2024-04-17	6	0	NA
A_I	Barn	2024-04-17	7	0	NA
A_I	Barn	2024-04-17	8	0	NA
A_I	Barn	2024-04-17	9	0	NA
A_I	Barn	2024-04-17	10	0	NA
A_I	Barn	2024-05-01	1	0	NA
A_I	Barn	2024-05-01	2	0	NA
A_I	Barn	2024-05-01	3	0	NA
A_I	Barn	2024-05-01	4	0.3	NA
A_I	Barn	2024-05-01	5	0	NA
A_I	Barn	2024-05-01	6	0	NA
A_I	Barn	2024-05-01	7	0	NA
A_I	Barn	2024-05-01	8	0	NA
A_I	Barn	2024-05-01	9	0	NA
A_I	Barn	2024-05-01	10	0	NA
A_I	Barn	2024-05-24	1	0	NA
A_I	Barn	2024-05-24	2	0	NA
A_I	Barn	2024-05-24	3	1.7	NA
A_I	Barn	2024-05-24	4	0	NA
A_I	Barn	2024-05-24	5	0	NA
A_I	Barn	2024-05-24	6	0	NA
A_I	Barn	2024-05-24	7	0	NA
A_I	Barn	2024-05-24	8	0	NA
A_I	Barn	2024-05-24	9	0	NA
A_I	Barn	2024-05-24	10	0	NA
A_I	Barn	2024-06-14	1	0.6	NA
A_I	Barn	2024-06-14	2	1	NA
A_I	Barn	2024-06-14	3	16.4	NA
A_I	Barn	2024-06-14	4	2.5	NA
A_I	Barn	2024-06-14	5	0	NA
A_I	Barn	2024-06-14	6	0	NA
A_I	Barn	2024-06-14	7	0.8	NA
A_I	Barn	2024-06-14	8	9.9	NA
A_I	Barn	2024-06-14	9	0	NA
A_I	Barn	2024-06-14	10	0.7	NA
A_I	Barn	2024-06-26	1	0	NA
A_I	Barn	2024-06-26	2	0	NA
A_I	Barn	2024-06-26	3	0	NA
A_I	Barn	2024-06-26	4	0	NA
A_I	Barn	2024-06-26	5	0	NA
A_I	Barn	2024-06-26	6	0	NA
A_I	Barn	2024-06-26	7	0	NA
A_I	Barn	2024-06-26	8	0	NA
A_I	Barn	2024-06-26	9	0	NA
A_I	Barn	2024-06-26	10	0	NA
A_I	Barn	2024-07-24	1	0	NA
A_I	Barn	2024-07-24	2	0	NA
A_I	Barn	2024-07-24	3	0	NA
A_I	Barn	2024-07-24	4	0	NA
A_I	Barn	2024-07-24	5	0	NA
A_I	Barn	2024-07-24	6	0	NA
A_I	Barn	2024-07-24	7	0	NA
A_I	Barn	2024-07-24	8	0	NA
A_I	Barn	2024-07-24	9	0	NA
A_I	Barn	2024-07-24	10	0	NA
A_I	Barn	2024-08-14	1	0	NA
A_I	Barn	2024-08-14	2	0	NA
A_I	Barn	2024-08-14	3	0	NA
A_I	Barn	2024-08-14	4	0	NA
A_I	Barn	2024-08-14	5	0	NA
A_I	Barn	2024-08-14	6	0	NA
A_I	Barn	2024-08-14	7	0	NA
A_I	Barn	2024-08-14	8	0	NA
A_I	Barn	2024-08-14	9	0	NA
A_I	Barn	2024-08-14	10	0	NA
A_I	Barn	2024-08-29	1	0	0
A_I	Barn	2024-08-29	2	0	0
A_I	Barn	2024-08-29	3	0	0
A_I	Barn	2024-08-29	4	0	0
A_I	Barn	2024-08-29	5	0	0
A_I	Barn	2024-08-29	6	0	0
A_I	Barn	2024-08-29	7	0	0
A_I	Barn	2024-08-29	8	0	0
A_I	Barn	2024-08-29	9	0	0
A_I	Barn	2024-08-29	10	0	0
A_I	Barn	2024-09-20	1	0	NA
A_I	Barn	2024-09-20	2	0	NA
A_I	Barn	2024-09-20	3	0	NA
A_I	Barn	2024-09-20	4	0	NA
A_I	Barn	2024-09-20	5	0	NA
A_I	Barn	2024-09-20	6	0	NA
A_I	Barn	2024-09-20	7	0	NA
A_I	Barn	2024-09-20	8	0	NA
A_I	Barn	2024-09-20	9	0	NA
A_I	Barn	2024-09-20	10	0	NA
A_I	Barn	2024-10-09	1	0	0
A_I	Barn	2024-10-09	2	0	0
A_I	Barn	2024-10-09	3	0	0
A_I	Barn	2024-10-09	4	0	0
A_I	Barn	2024-10-09	5	0	0
A_I	Barn	2024-10-09	6	0	0
A_I	Barn	2024-10-09	7	0	0
A_I	Barn	2024-10-09	8	0	0
A_I	Barn	2024-10-09	9	0	0
A_I	Barn	2024-10-09	10	0	0
A_I	Barn	2024-11-13	1	1.5	NA
A_I	Barn	2024-11-13	2	1.2	NA
A_I	Barn	2024-11-13	3	0	NA
A_I	Barn	2024-11-13	4	0	NA
A_I	Barn	2024-11-13	5	0	NA
A_I	Barn	2024-11-13	6	0	NA
A_I	Barn	2024-11-13	7	1.3	NA
A_I	Barn	2024-11-13	8	0	NA
A_I	Barn	2024-11-13	9	0.4	NA
A_I	Barn	2024-11-13	10	0.5	NA

## Sheet: Legend
Table S1. Visual monitoring scores (0–4) and corresponding poultry red mite (PRM) trap weights (mg) at trap level across all houses and sampling dates.
Columns:
House = Farm and house identifier (e.g., A_I, B_II)
Date = Sampling date (dd-mm-yyyy)
Trap = Trap number (1–20)
Mite weight (mg) = Trap weight in milligrams
Visual score = Visual monitoring score (0–4)
NA = Visual score not collected at this trap/date
Conditional formatting was applied using Excel’s default red–yellow–green color scale to visualize relative differences in mite trap weight.
All values are numeric; decimal separators follow the viewer’s regional Excel settings (dot or comma).
