# Supplementary material for: Research note: Spatial and temporal distribution of poultry red mite infestations in non-caged barn and free-range laying hen systems
Source: Poult Sci. 2026 Mar 17;105(6):106793. doi: 10.1016/j.psj.2026.106793 (PMC13068535; doi:10.1016/j.psj.2026.106793)
Supplement: Supplementary file 8 [file mmc8.xlsx]

## Sheet: Climate and mite weights
Table S2. Climate measurements (CO₂, RH, temperature, NH₃) and poultry red mite (PRM) trap weights.
per trap location (1–20) for positive farms sampled during the cross-sectional study.
House	Mite trap location	Mite weight (mg)	CO₂ (ppm)	Relative humidity (%)	Indoor temperature (°C)	NH₃ (ppm)
B_I	1	18.7	832	71.4	22.6	NA
B_I	2	2164	1122	74.6	22.9	NA
B_I	3	95.9	1262	74.7	23.5	NA
B_I	4	354.7	1335	74.6	24	NA
B_I	5	77.8	1384	73.5	24.4	NA
B_I	6	2712.9	1326	71.3	24.6	NA
B_I	7	2095.3	1290	71	24.3	NA
B_I	8	3002.3	1176	70.5	24	NA
B_I	9	2241.1	1050	70.8	23.8	NA
B_I	10	2431.7	925	71.3	22.9	NA
B_I	11	935.8	1000	73.1	22	NA
B_I	12	2879.1	1135	74	22.9	NA
B_I	13	1912.7	1140	73.5	22.9	NA
B_I	14	2467.5	1220	73.4	23.4	NA
B_I	15	2396	1298	73.1	23.9	NA
B_I	16	1382.8	1250	73.3	24	NA
B_I	17	2371.2	1301	74.8	23.7	NA
B_I	18	3067.7	1139	74.3	23.1	NA
B_I	19	3155	1076	76	22.9	NA
B_I	20	2679.4	917	73	32.6	NA
D_I	1	0	727	53.3	19.7	10
D_I	2	2.4	607	59.7	17	5
D_I	3	4.2	1251	70.3	19.7	11
D_I	4	0.5	994	63.5	19.4	25
D_I	5	412.2	681	57	19.8	5
D_I	6	28.2	968	59.6	20.8	5
D_I	7	17.1	946	62.1	20.2	20
D_I	8	1.1	759	59.2	19.9	7
D_I	9	0.3	1282	65.1	20.8	10
D_I	10	52.6	NA	NA	NA	NA
E_III	1	231.5	1575	72.2	15.9	10
E_III	2	0.8	1600	78.5	18.9	NA
E_III	3	7.6	1982	63.6	22.4	30
E_III	4	4.2	2317	60.1	22.1	20
E_III	5	0	NA	NA	NA	NA
E_III	6	0	2024	66.4	21.3	20
E_III	7	0.7	NA	NA	NA	NA
E_III	8	0	1897	67.8	21.3	20
E_III	9	0	2110	65.4	22.2	20
E_III	10	0	NA	NA	NA	NA

## Sheet: Legend
Table S2. Climate measurements (CO₂, RH, temperature, NH₃) and poultry red mite (PRM) trap weights.
per trap location (1–20) for positive farms sampled during the cross-sectional study.
Column descriptions:
CO₂ (ppm): Indoor carbon dioxide concentration (parts per million) measured at the trap location.
Relative humidity (%): Indoor relative humidity at the trap location.
Indoor temperature (°C): Indoor temperature at the trap location.
NH₃ (ppm): Indoor ammonia concentration (parts per million) measured at the trap location.
Mite trap location: Trap placed on locations in house (1–20).
Mite weight (mg): Weight (mg) of mites collected in each trap.
Notes:
1. NA = data not available, primarily due to equipment malfunction or data logger errors.
2. Each row corresponds to a single trap location of positive farms in the cross-sectional study.
3. Data are ordered by trap number (1–20).
